# Supplementary material for: The Fynbos and Succulent Karoo Biomes Do Not Have Exceptional Local Ant Richness
Source: PLoS One. 2012 Mar 2;7(3):e31463. doi: 10.1371/journal.pone.0031463 (PMC3292543; doi:10.1371/journal.pone.0031463)
Supplement: Table S1 — Ant species list and abundances in study sites for FB and SKB. (XLS) [file pone.0031463.s001.xls]

## Sheet: Sheet1
Supporting Information for: B. Braschler, S.L. Chown, and K.J. Gaston: The Fynbos and Succulent Karoo Biomes do not have Exceptional Local Ant Richness
Abbreviations: FB Fynbos Biome, SKB Succulent Karoo Biome
Table S1. Frequencies of species in pitfall traps in sites in the FB and SKB. Columns are sites with site names given in the footnote. For further information on sites see Appendix S4.
	SitesA
	FB																													SKB
Species	1	2	3	4	5	6	7	8	9	10	11	12	13	14	15	16	17	18	19	20	21	22	23	24	25	26	27	28	29	30	31	32	33	34	Total Abundance
Acropyga arnoldi Santschi 1926	0	0	0	0	0	0	0	0	0	0	0	0	0	0	0	1	0	0	0	0	0	0	0	0	0	0	0	0	0	0	0	0	0	0	1
Aenictus rotundatus Mayr 1901	0	0	0	0	0	0	0	0	0	0	0	0	0	0	0	0	0	1	0	0	0	0	0	0	0	0	0	0	0	0	0	0	0	0	1
Agraulomyrmex meridionalis Prins 1983	0	0	0	0	0	0	0	6	0	0	0	0	0	0	0	0	0	0	0	0	0	0	0	0	0	0	0	0	0	0	0	0	0	0	6
Anochetus levaillanti Emery 1895	1	0	0	0	0	0	0	1	0	0	0	0	0	0	0	0	0	0	0	0	0	0	0	0	0	0	0	0	0	2	0	0	1	0	5
Anoplolepis sp. 1 (cf. custodiens (F. Smith))	0	0	0	126	0	0	0	0	1103	387	70	0	592	49	198	6	0	0	0	0	0	162	667	16	748	0	0	410	0	0	60	0	0	199	4793
Anoplolepis sp. 2 (cf. steingroeveri (Forel 1894))	0	364	0	72	1448	487	13	0	0	0	0	3	0	0	0	73	0	1	0	259	0	0	0	0	0	0	926	29	2	0	0	0	2	0	3679
Brachymyrmex sp. 1	0	0	0	0	0	0	0	0	1	0	0	0	0	0	0	0	0	0	0	0	0	0	0	0	0	0	0	4	0	0	0	0	0	0	5
Camponotus angusticeps Emery 1886	0	3	0	10	0	0	0	1	0	0	0	15	10	47	0	0	0	1	0	0	0	0	0	0	0	0	29	0	0	0	0	0	0	0	116
Camponotus baynei Arnold 1922	0	0	0	0	0	0	0	0	0	1	0	0	0	0	0	0	0	0	0	0	8	0	0	0	0	4	0	0	4	0	0	0	0	0	17
Camponotus cunaeiscapus Forel 1910	0	0	0	0	0	0	0	0	0	0	0	0	0	0	0	0	0	0	0	0	0	0	0	0	0	0	0	0	0	0	0	0	4	0	4
Camponotus fulvopilosus (De Geer 1778)	0	0	0	0	9	16	49	2	0	0	0	0	0	0	0	0	0	41	0	0	0	0	0	0	0	0	9	0	0	9	21	32	26	5	219
Camponotus mystaceus Emery 1886	0	0	1	9	45	10	24	0	0	0	0	47	7	0	2	0	0	16	0	0	0	0	0	0	1	0	100	0	0	0	0	0	0	0	262
Camponotus niveosetosus Mayr 1862	3	2	1	0	0	2	12	2	0	8	0	1	7	6	7	1	1	5	1	7	6	3	11	0	0	4	0	4	1	0	0	0	4	0	99
Camponotus simulans Forel 1910	0	0	0	2	0	3	0	0	0	0	0	0	0	0	0	0	0	0	0	0	0	0	14	0	5	0	0	0	0	0	0	0	0	0	24
Camponotus vestitus (F. Smith 1858)	0	2	0	0	0	0	1	0	4	0	0	0	3	19	0	1	1	0	0	0	0	0	0	0	0	8	6	0	0	0	0	0	3	0	48
Camponotus sp. 1	0	0	0	0	0	0	0	0	0	0	0	0	0	0	18	0	0	0	0	0	0	0	2	6	0	0	2	0	0	0	0	0	0	0	28
Camponotus sp. 3	0	0	0	0	0	0	0	0	0	0	0	0	0	0	0	0	0	0	0	0	0	0	0	0	0	0	0	0	0	10	0	0	12	0	22
Camponotus sp. 4	0	0	0	0	0	0	0	0	0	0	0	0	1	39	0	0	0	0	0	0	0	0	0	0	0	0	0	0	0	0	0	0	0	0	40
Camponotus sp. 7 (near namacolus Prins 1973)	3	0	0	0	0	0	1	0	0	0	0	0	1	0	0	0	0	0	0	0	0	0	0	0	0	0	0	0	0	0	0	0	0	0	5
Camponotus sp. 8	0	0	0	4	0	0	0	0	0	0	0	0	0	0	0	0	0	0	0	0	0	0	0	0	0	0	0	0	16	0	0	0	0	0	20
Camponotus sp. 10 (maculatus group)	2	20	0	3	0	6	0	3	17	2	0	1	2	0	3	47	8	2	0	6	20	0	10	1	3	0	0	2	0	0	3	0	0	2	163
Camponotus sp. 12 (maculatus group)	0	0	0	0	0	0	0	0	0	0	5	0	0	0	0	0	0	0	0	0	0	0	0	0	0	0	0	0	0	0	0	0	0	0	5
Camponotus sp. 13	0	1	0	0	0	0	0	0	0	0	0	0	0	0	0	0	0	0	0	0	0	0	0	0	0	0	0	0	0	0	0	0	0	0	1
Camponotus sp. 13B	1	0	0	0	0	1	0	0	0	0	0	0	0	0	0	0	0	0	0	0	0	0	0	0	0	0	0	0	0	0	0	0	0	0	2
Camponotus sp. 15	0	0	0	0	0	0	0	0	0	1	0	0	0	0	0	0	0	0	0	0	0	0	0	0	0	0	0	0	0	0	0	0	0	0	1
Camponotus sp. 16	0	0	0	0	0	5	8	0	0	0	1	7	4	1	0	4	0	3	0	0	0	3	1	0	0	0	10	0	0	0	0	0	0	0	47
Camponotus sp. 17	0	0	0	0	0	2	0	0	0	0	0	0	0	0	0	0	0	0	0	0	5	0	0	0	0	2	0	0	0	0	0	0	0	0	9
Camponotus sp. 18	0	0	0	0	0	0	0	0	0	0	0	0	0	0	0	0	0	0	0	4	8	0	0	0	0	0	0	0	0	0	0	0	0	0	12
Camponotus sp. 25	0	0	0	0	0	0	0	0	0	0	0	0	0	0	0	8	0	0	0	0	0	0	0	0	0	0	0	0	0	0	0	0	0	0	8
Camponotus sp. 26	0	0	0	0	0	0	0	0	0	0	0	0	0	0	0	0	0	0	0	0	6	0	0	0	0	0	0	0	0	0	0	0	0	0	6
Camponotus sp. 28	0	0	0	0	0	0	0	0	0	0	0	0	0	0	0	0	0	0	0	0	0	0	0	0	0	0	0	0	0	0	0	0	2	0	2
Cardiocondyla shuckardi Forel 1891	1	3	0	0	0	0	0	0	0	0	0	41	3	9	0	0	0	25	0	0	0	0	0	0	0	0	17	0	3	0	0	0	0	0	102
Cerapachys wroughtoni Forel 1910	0	0	0	0	0	0	0	0	0	0	0	0	0	1	0	0	0	0	0	0	0	0	0	0	0	0	0	0	0	1	0	0	0	0	2
Cerapachys sp. 2	0	0	0	0	0	0	1	0	0	0	0	0	0	0	0	0	0	0	0	0	0	0	0	0	0	0	0	0	0	0	0	0	0	0	1
Crematogaster liengmei Forel 1894	0	0	0	0	2	0	0	0	0	0	0	0	0	0	0	0	0	0	72	0	0	3	5	0	8	0	0	0	0	0	0	0	0	0	90
Crematogaster melanogaster Emery 1895	0	0	0	0	0	0	70	0	0	0	0	0	0	0	0	0	0	1	0	0	0	0	0	0	0	0	0	0	0	81	0	0	1918	0	2070
Crematogaster sp. 1	0	98	834	2	0	13	0	0	0	1	1	0	7	20	161	0	0	0	0	0	0	15	10	57	0	0	0	0	0	0	0	0	0	0	1219
Crematogaster sp. 2 (cf. peringueyi Emery 1895)	167	17	52	2	3	0	0	4	0	0	0	0	0	0	0	0	50	0	0	205	15	0	0	0	0	128	0	44	74	0	0	0	0	5	766
Crematogaster sp. 5	0	0	0	0	0	0	0	0	0	0	1	0	0	0	0	0	0	0	0	0	0	0	0	0	0	0	0	0	0	0	0	0	0	0	1
Crematogaster sp. 6	0	0	0	0	1	0	0	0	0	0	0	0	0	0	0	0	0	0	0	0	0	0	0	0	0	0	3	0	0	0	0	0	0	1	5
Crematogaster sp. 12	0	0	0	0	0	0	0	0	0	0	0	0	0	0	0	0	0	0	0	0	49	0	0	0	0	0	0	0	0	0	0	0	0	0	49
Diplomorium longipenne Mayr 1901	0	0	0	0	0	0	0	0	0	0	0	0	0	0	0	0	0	0	0	0	0	0	0	0	0	0	0	160	0	0	0	0	0	108	268
Dorylus helvolus (Linnaeus 1764)	0	2	0	0	0	0	1	0	146	0	0	0	0	0	0	0	0	1	1	1	0	0	0	0	0	1	0	0	0	0	0	0	1	0	154
Hypoponera sp. 1	0	0	0	0	0	0	0	0	0	0	0	0	0	0	0	0	0	0	0	0	0	0	0	0	1	0	0	0	0	0	0	0	0	0	1
Lepisiota sp. 1	1	35	144	238	79	78	72	34	133	9	18	31	19	41	8	211	115	213	9	19	197	8	36	3	63	145	23	68	47	3	0	0	66	4	2170
Lepisiota sp. 2	31	113	0	84	0	7	0	1	0	0	0	0	0	0	0	0	0	0	0	0	0	0	0	0	0	0	0	0	0	5	0	0	0	0	241
Lepisiota sp. 3	0	10	0	0	0	0	0	0	0	0	0	0	0	0	0	0	0	10	2	0	0	0	0	0	0	0	0	0	0	0	0	0	0	0	22
Lepisiota sp. 4	0	0	0	0	0	0	0	0	0	0	37	0	0	9	0	0	0	0	0	0	0	4	0	0	0	0	0	0	0	0	0	0	0	0	50
Leptogenys attenuata (F. Smith 1858)	0	0	0	0	0	0	0	0	0	0	0	0	0	0	0	0	0	0	0	0	2	0	0	0	0	0	0	0	0	0	0	0	0	0	2
Leptogenys castanea (Mayr 1862)	0	0	0	0	0	0	0	0	6	0	0	0	0	0	0	0	0	0	0	0	0	0	0	0	0	2	0	0	0	0	3	0	0	0	11
Leptogenys peringueyi Forel 1913	2	0	0	0	0	0	0	0	0	1	0	0	0	0	0	0	0	0	0	0	0	0	0	1	0	0	0	0	0	0	0	0	0	0	4
Linepithema humile (Mayr 1868)	0	0	0	0	0	0	0	0	0	0	0	0	0	0	0	0	0	0	0	0	0	0	0	0	0	30	0	0	0	0	0	0	0	0	30
Meranoplus peringueyi Emery 1886	8	22	0	0	0	0	0	0	1	1	0	0	11	0	0	0	460	0	429	0	0	0	0	0	0	451	0	57	0	0	0	0	0	97	1537
Messor capensis (Mayr 1862)	0	0	0	0	2	0	0	1	0	0	0	0	0	0	0	0	0	0	0	0	0	0	2	0	0	0	0	0	0	4	84	1	39	3	136
Messor sp. 1	0	0	0	0	0	0	1	0	0	0	0	0	0	1	0	0	0	3	0	0	0	0	0	0	0	0	0	0	0	0	0	11	0	0	16
Monomorium fridae Forel 1905	0	0	3525	814	2602	1	8026	0	0	2	1	446	2	994	1272	0	0	7455	0	0	0	1196	0	6	0	0	7547	0	0	0	1	0	0	0	33890
Monomorium havilandi Forel 1910	0	0	0	0	0	219	0	0	0	0	17	0	49	88	0	0	19	0	0	0	0	18	0	1	2	0	0	7	4	0	0	6	107	0	537
Monomorium macrops Arnold 1944	0	0	1	1	116	38	6	0	0	0	0	0	0	0	0	0	0	1	0	0	0	0	0	0	0	0	3	0	0	87	43	72	93	0	461
Monomorium xanthognathum Arnold 1944	15	33	0	13	0	0	0	0	0	0	1	3	0	6	0	0	40	0	0	0	0	0	0	0	0	0	0	0	50	0	0	0	0	0	161
Monomorium sp. 2	6	0	0	0	64	297	60	0	0	0	1	211	0	18	1	0	0	0	0	0	0	0	0	0	0	0	57	0	0	14	0	63	109	55	956
Monomorium sp. 5	0	0	0	0	0	0	7	0	0	0	1	0	0	0	0	0	0	0	0	0	0	0	2	1	0	0	1	0	0	0	0	0	0	2	14
Monomorium sp. 7	0	0	0	69	182	0	36	0	0	1	0	23	46	34	36	0	0	93	0	0	0	11	46	4	113	0	29	0	0	0	0	1	0	0	724
Monomorium sp. 7B	0	0	0	0	0	0	0	0	41	0	0	0	0	0	0	8	0	0	52	10	14	0	0	0	0	6	0	92	0	0	0	0	0	0	223
Monomorium sp. 8	16	25	0	0	1	0	0	14	5	0	0	0	0	0	0	21	1	0	0	12	45	0	0	0	0	77	0	26	3	2	13	0	0	1	262
Monomorium sp. 8B	0	0	0	0	0	0	0	0	0	0	0	0	0	0	0	0	0	0	0	1	0	0	0	0	0	0	0	0	0	0	0	0	0	0	1
Monomorium sp. 9	0	0	0	0	0	0	0	0	1	7	0	0	0	0	0	77	0	0	0	0	0	0	0	0	0	0	0	9	0	0	0	0	0	0	94
Monomorium sp. 10 (near excelsior Arnold 1926)	0	0	0	0	6	0	0	0	0	0	86	0	0	0	23	0	0	0	0	0	0	148	1	5	0	0	0	0	0	0	0	0	0	0	269
Monomorium sp. 11	7	0	0	0	0	0	0	0	0	0	0	0	0	0	0	0	0	0	21	0	0	0	0	0	0	0	0	0	0	0	0	0	0	0	28
Monomorium sp. 12	0	0	0	0	0	0	0	0	0	0	0	0	0	0	0	0	0	0	0	0	0	0	0	0	0	0	0	0	0	0	0	0	0	109	109
Monomorium sp. 15	172	0	0	0	0	0	0	0	0	0	0	0	0	0	0	0	38	0	172	0	1	0	0	0	0	0	0	95	0	0	0	0	0	0	478
Monomorium sp. 17	0	0	0	0	0	0	0	0	0	0	0	0	0	0	0	0	0	0	0	0	0	0	0	0	0	0	0	0	0	0	16	0	0	0	16
Monomorium sp. 18	0	0	0	0	0	0	0	0	0	0	0	0	0	0	0	0	0	0	0	0	0	0	0	0	0	0	0	0	0	0	0	0	0	4	4
Monomorium sp. 19	0	0	0	0	0	0	0	1	0	0	0	0	0	0	0	0	0	0	0	0	0	0	0	0	0	0	0	0	0	0	0	0	0	0	1
Monomorium sp. 34	0	0	0	0	0	4	0	0	0	0	0	0	0	0	0	0	0	0	0	0	0	0	0	0	0	0	0	0	0	0	0	0	0	0	4
Monomorium sp. 35	0	7	0	0	0	0	0	0	0	0	0	0	0	0	0	0	0	0	0	0	0	0	0	0	0	0	0	0	0	0	0	0	0	0	7
Monomorium sp. 36	0	0	0	0	0	19	0	0	0	0	0	0	0	0	0	0	0	0	0	0	0	0	0	0	0	0	0	0	0	0	190	0	6	0	215
Monomorium sp. 36B	0	0	0	0	0	0	0	0	0	0	0	0	0	0	0	0	0	0	0	0	0	0	0	0	0	0	0	0	0	10	0	305	94	0	409
Monomorium sp. 37	0	0	0	0	0	0	0	0	0	0	0	0	0	0	0	0	0	0	0	0	0	0	0	0	0	0	0	0	0	0	0	0	0	1	1
Monomorium sp. 38	0	0	0	0	0	0	0	0	0	0	0	0	0	0	0	50	1	0	0	0	0	0	0	0	0	83	0	0	0	0	0	0	0	49	183
Monomorium sp. 39	0	0	0	0	0	0	0	0	0	0	0	0	0	0	0	0	0	0	0	0	0	0	0	0	0	0	0	0	91	0	0	0	0	0	91
Monomorium sp. 41	0	0	0	0	0	37	0	0	0	0	0	0	0	0	0	0	0	0	0	0	0	0	0	0	0	0	0	0	0	0	0	0	0	0	37
Myrmicaria nigra (Mayr 1862)	0	0	121	0	0	0	0	0	0	0	0	0	0	0	0	0	0	0	0	0	0	0	0	0	0	0	0	0	0	0	0	0	0	0	121
Nesomyrmex antoinetteae Mbanyana & Robertson 2008	0	0	0	0	0	0	0	0	0	0	0	0	0	0	0	0	0	0	0	0	0	1	20	0	29	0	0	0	0	0	0	0	0	0	50
Nesomyrmex cederbergensis Mbanyana & Robertson 2008	0	0	0	0	0	0	0	0	0	0	0	0	0	0	0	0	0	1	0	0	0	0	0	0	0	0	0	0	0	0	0	0	0	0	1
Nesomyrmex entabeni Mbanyana & Robertson 2008	0	0	0	0	0	0	29	0	0	0	0	4	0	0	0	0	0	10	0	0	0	0	0	0	0	0	27	0	0	0	0	0	0	0	70
Nesomyrmex ezantsi Mbanyana & Robertson 2008	0	0	1	0	0	0	0	0	0	0	0	0	0	0	0	0	0	0	0	0	0	0	0	0	0	0	0	0	0	0	0	0	0	0	1
Nesomyrmex karooensis Mbanyana & Robertson 2008	0	0	0	0	0	0	0	0	0	0	0	0	0	0	0	0	0	0	0	0	0	0	0	0	0	0	0	0	0	0	0	0	6	0	6
Nesomyrmex njengelanga Mbanyana & Robertson 2008	0	0	0	0	0	3	0	0	0	0	0	4	0	0	0	0	0	0	0	0	0	0	0	0	0	0	1	0	0	0	0	0	0	0	8
Nesomyrmex ruani Mbanyana & Robertson 2008	0	0	0	0	0	0	0	0	0	0	0	0	0	0	0	0	0	1	0	0	0	0	0	0	0	0	0	0	0	0	0	0	0	0	1
Nesomyrmex tschiguvhoae Mbanyana & Robertson 2008	0	0	0	0	0	0	0	0	1	0	0	0	0	0	0	0	0	0	0	0	0	0	0	0	0	0	0	0	0	0	1	0	0	0	2
Nesomyrmex sp. 11	0	0	0	0	0	0	0	0	0	0	0	0	0	0	0	0	0	0	0	0	0	0	0	0	0	0	0	0	0	0	0	0	0	3	3
Nesomyrmex sp. 17	0	0	0	0	0	0	0	1	0	0	0	0	0	0	0	0	0	0	0	0	0	0	0	0	0	0	0	0	0	0	0	0	0	0	1
Ocymyrmex barbiger Emery 1886	10	13	56	74	249	133	438	87	0	0	38	47	164	137	21	97	93	270	102	86	0	97	39	1	94	29	199	81	36	54	90	192	283	67	3377
Oligomyrmex sp. 1	0	0	0	0	0	0	0	0	0	0	0	0	0	0	0	0	0	0	0	21	18	0	0	0	0	0	0	0	0	0	0	0	0	0	39
Oligomyrmex sp. 2	0	0	0	0	0	0	0	0	6	0	0	0	0	0	0	0	2	0	0	0	0	0	0	0	0	0	0	0	0	0	0	0	0	0	8
Pachycondyla caffraria (F. Smith 1858)	0	0	0	0	0	0	0	0	0	0	0	0	0	0	0	0	0	0	0	55	11	0	0	0	0	0	0	0	0	0	0	0	0	0	66
Pachycondyla cavernosa Roger 1860	0	0	0	0	0	0	2	0	0	0	0	0	0	0	1	1	0	0	0	0	0	0	0	0	0	0	0	0	43	0	0	0	0	0	47
Pachycondyla granosa (Roger 1860)	0	0	0	0	0	0	0	0	0	0	0	0	0	0	0	0	0	0	0	0	6	0	0	0	0	0	0	0	0	0	0	0	0	0	6
Pachycondyla hottentota (Emery 1886)	0	0	0	0	0	0	0	0	0	0	0	0	0	0	0	0	0	0	0	0	0	0	0	0	0	0	0	0	0	87	231	0	139	0	457
Pachycondyla peringueyi (Emery 1899)	0	0	0	0	0	0	0	0	0	0	0	0	0	0	0	21	0	0	0	0	24	0	0	0	0	0	0	0	0	0	0	0	0	0	45
Pachycondyla pumicosa (Roger 1860)	0	0	0	0	0	0	0	0	2	0	0	0	0	0	4	2	0	0	0	0	0	0	0	0	0	0	0	0	0	0	0	0	0	0	8
Pachycondyla saldanhae (Arnold 1951)	0	0	0	0	0	0	0	0	0	0	0	0	0	0	0	0	0	0	0	0	0	0	0	0	0	0	0	0	0	0	0	0	0	1	1
Pheidole sp. 1	0	0	0	0	3	0	55	0	0	0	0	0	0	0	0	0	0	13	0	0	0	0	0	0	0	0	0	0	0	64	0	789	100	0	1024
Pheidole sp. 2	0	440	0	84	463	0	83	1972	52	0	3	626	143	0	0	1066	0	367	0	0	0	0	0	0	0	0	593	0	0	0	0	0	0	0	5892
Pheidole sp. 3	0	0	0	0	0	0	0	0	0	0	1	0	0	0	0	0	0	0	0	0	0	0	0	0	1	0	1	0	0	0	0	0	0	0	3
Pheidole sp. 4	0	0	0	0	0	0	0	0	0	1	0	0	0	0	19	0	0	0	0	0	0	13	19	1	48	0	0	0	0	0	0	0	0	0	101
Pheidole sp. 4B	0	216	0	0	0	0	0	0	0	0	0	0	0	0	0	0	0	0	0	0	0	0	0	0	0	0	0	0	0	0	0	0	0	0	216
Pheidole sp. 5	709	0	0	0	0	0	0	0	0	0	0	0	0	0	0	0	0	0	0	0	0	0	0	0	0	0	0	0	0	0	0	0	0	0	709
Pheidole sp. 7	0	0	0	0	0	0	0	0	0	0	0	0	0	0	0	0	0	0	0	67	176	0	0	0	0	0	0	0	0	0	0	0	0	0	243
Pheidole sp. 12	0	0	0	0	0	0	0	0	0	0	0	0	0	0	0	0	633	0	635	0	0	0	0	0	0	0	0	138	332	0	0	0	0	0	1738
Pheidole sp. 15	0	0	0	0	0	18	0	0	0	0	0	0	0	0	0	0	0	0	0	0	0	0	0	0	0	0	0	0	0	0	0	0	56	150	224
Pheidole sp. 16	0	0	0	0	0	0	0	0	0	0	0	0	0	0	0	0	0	0	0	0	0	0	0	0	0	0	0	0	0	0	0	0	0	3	3
Pheidole sp. 20	0	0	0	0	0	0	0	0	0	0	0	0	0	0	0	0	0	0	0	0	0	0	0	0	0	0	0	0	0	0	462	0	0	0	462
Plagiolepis deweti	0	0	0	0	0	0	0	0	0	0	0	0	0	0	0	0	0	0	0	0	1	0	0	0	0	0	0	0	0	0	0	0	0	0	1
Plagiolepis sp. 1	2	2	0	0	0	1	0	0	19	0	0	0	0	19	173	0	15	0	185	14	0	0	0	0	0	0	0	1	0	0	0	0	0	1	432
Plagiolepis sp. 2	4	0	0	16	0	0	0	0	0	26	44	0	4	20	59	67	0	0	65	0	3	37	1	5	24	0	0	16	0	0	2	0	0	0	393
Plagiolepis sp. 4	0	0	0	0	0	0	0	0	2	0	0	0	0	0	0	0	0	0	0	0	0	0	0	0	0	0	0	0	0	0	0	0	0	0	2
Polyrhachis spinicola Forel 1894	0	0	0	0	0	0	0	0	0	0	0	0	0	0	0	0	0	0	0	0	1	0	0	0	0	0	0	0	0	0	0	0	0	0	1
Pyramica emarginata (Mayr 1901)	0	0	0	0	0	0	0	0	0	0	0	0	0	0	0	0	0	0	1	0	0	0	0	0	0	0	0	2	0	0	0	0	0	0	3
Solenopsis punctaticeps Mayr 1865	0	42	12	0	8	0	2	1	93	11	0	0	2	2	0	51	26	1	0	60	30	2	6	6	2	102	0	310	14	0	0	0	0	0	783
Strumigenys sp. 1	0	0	0	0	0	0	0	0	0	0	0	0	0	0	1	0	0	0	0	0	0	0	0	0	0	0	0	0	0	0	0	0	0	0	1
Tapinolepis trimenii (Forel 1895)	0	0	0	0	54	5	13	2	0	0	0	0	0	0	0	0	0	17	0	0	0	0	0	0	0	0	0	0	0	0	7	1	27	0	126
Tapinoma sp. 1	0	15	0	3	0	0	0	0	0	2	5	0	0	5	0	3	0	0	0	0	0	53	2	0	0	0	0	0	0	0	0	0	0	0	88
Tapinoma sp. 2	0	0	0	0	0	0	0	0	0	0	1	0	0	0	0	0	0	0	0	0	0	0	0	0	0	0	0	0	0	0	0	0	0	0	1
Technomyrmex pallipes (F. Smith 1876)	77	3	46	0	0	114	0	0	2	0	0	0	0	3	0	6	0	2	0	2	1	0	0	0	0	0	0	3	201	0	0	0	0	0	460
Tetramorium capense Mayr 1865	0	0	0	0	0	0	0	10	4	0	0	0	0	0	0	3	3	0	8	0	0	0	0	0	0	5	0	3	0	0	0	0	0	6	42
Tetramorium clunum Forel 1913	0	0	0	0	0	0	0	0	0	0	0	0	0	0	0	0	0	0	0	0	0	0	0	0	0	0	0	0	0	0	13	0	0	0	13
Tetramorium dichroum Santschi 1932	0	0	0	1	0	5	0	0	0	2	6	23	0	0	0	0	0	0	0	0	0	1	0	0	0	0	0	0	0	0	7	0	0	49	94
Tetramorium erectum Emery 1895	0	2	0	1	0	0	0	0	0	0	0	0	5	4	0	7	1	0	13	18	0	2	2	0	0	0	1	9	1	0	1	0	0	0	67
Tetramorium frigidum Arnold 1926	6	3	0	9	0	6	0	0	11	3	0	0	2	0	16	14	0	4	3	27	32	9	0	0	1	0	0	4	0	0	1	0	1	0	152
Tetramorium grandinode Santschi 1913	0	0	0	0	0	0	0	0	0	0	0	0	0	0	0	0	0	0	0	0	0	0	0	0	0	0	0	0	0	155	0	0	14	0	169
Tetramorium grassii Emery 1895	0	0	0	0	0	0	0	0	0	0	0	0	0	0	0	0	0	0	0	2	0	0	0	0	0	0	0	0	0	0	0	0	0	0	2
Tetramorium jordani Santschi 1937	0	0	0	0	0	0	3	0	0	0	0	0	0	0	0	0	0	0	0	0	0	0	0	0	0	0	0	0	0	0	0	0	0	0	3
Tetramorium quadrispinosum Emery 1886	29	0	0	48	32	19	249	360	0	30	217	16	39	45	0	93	26	170	347	46	0	99	0	0	1	100	91	0	149	0	55	187	27	0	2475
Tetramorium regulare Bolton 1980	3	0	0	0	0	0	0	0	14	0	0	0	0	0	0	0	4	0	20	0	0	0	0	0	0	12	0	6	0	0	0	0	0	0	59
Tetramorium signatum Emery 1895	0	0	0	0	0	0	0	0	0	0	0	0	0	0	0	0	0	0	0	0	0	0	0	0	0	0	0	0	0	349	0	0	100	0	449
Tetramorium solidum Emery 1886	0	0	0	0	35	0	0	0	0	0	0	0	33	0	0	0	0	0	0	0	0	0	0	0	0	0	0	0	0	0	0	77	0	1	146
Tetramorium sp. 1	24	2	0	0	0	0	0	1	30	0	0	0	0	0	0	0	6	0	9	9	34	0	0	0	0	15	0	2	0	0	0	0	0	0	132
Tetramorium sp. 1B	25	4	0	0	29	0	42	0	10	0	0	0	0	0	8	12	10	2	23	0	16	1	0	0	0	0	0	33	0	0	2	0	0	0	217
Tetramorium sp. 2	0	0	0	21	0	79	6	0	0	0	0	1	3	0	0	0	0	29	0	0	0	0	0	0	0	1	8	0	0	0	0	0	0	0	148
Tetramorium sp. 2B	0	0	0	0	0	0	0	0	0	0	0	0	0	0	0	0	0	0	0	0	4	0	0	0	0	0	0	0	0	0	0	0	0	0	4
Tetramorium sp. 3	9	0	0	2	0	18	0	2	6	15	28	7	0	3	9	8	13	3	4	2	0	45	0	20	0	1	17	29	0	0	12	3	1	6	263
Tetramorium sp. 4	0	0	0	0	0	0	0	0	0	0	0	0	0	0	2	0	0	0	0	0	0	0	0	0	0	0	0	0	0	0	0	0	0	0	2
Tetramorium sp. 5C	0	1	0	0	0	0	0	0	0	0	0	0	0	0	0	0	0	0	0	0	0	0	0	0	0	0	0	0	0	0	0	0	0	0	1
Tetramorium sp. 5D	0	1	0	0	0	0	0	0	0	0	0	0	0	0	0	0	0	0	0	0	0	0	0	0	0	0	0	0	0	0	0	0	0	1	2
Tetramorium sp. 12	0	0	0	0	0	0	0	0	0	0	0	0	0	0	0	0	0	0	0	0	0	0	9	0	0	0	0	0	0	0	0	0	0	0	9
Tetramorium sp. 27	9	0	0	0	0	0	0	0	0	0	0	0	0	0	0	0	0	0	0	0	0	0	0	0	0	0	0	0	0	0	0	0	0	0	9
Tetramorium sp. 29	0	0	0	0	0	0	0	0	0	0	0	0	0	0	0	0	1	0	0	0	0	0	0	0	0	0	0	0	0	0	0	0	0	0	1
Tetramorium sp. 32	0	0	0	0	0	0	0	0	2	0	0	0	0	0	0	0	0	0	0	0	0	0	0	0	0	0	0	0	0	0	0	0	0	0	2
Tetramorium sp. 35 (cf. pogonion Bolton 1980)	0	0	0	0	0	0	0	0	0	0	0	0	0	0	0	0	0	0	0	0	0	0	0	0	0	0	0	0	0	0	0	0	1	0	1
Tetraponera clypeata (Emery 1886)	0	0	0	0	0	0	0	0	0	0	0	0	0	0	0	0	0	0	0	0	0	0	0	0	0	1	0	0	0	0	0	0	0	0	1
Damaged individuals that cannot be fully identifyed
Crematogaster sp.?	1	0	0	0	0	0	0	0	0	0	0	0	0	0	0	0	0	0	0	0	0	0	0	0	0	0	0	4	0	0	0	0	0	0	5
Anoplolepis sp.?	0	0	0	0	0	0	0	0	0	0	0	0	0	0	0	0	0	0	0	1	0	0	0	0	0	0	0	0	0	0	0	0	0	0	1
Camponotus sp.?	0	1	0	0	0	0	0	0	0	0	0	0	0	0	0	0	0	0	0	2	1	0	0	0	0	0	0	0	0	0	0	0	0	0	3
Monomorium sp. ?	0	0	0	0	0	6	0	0	0	0	0	0	0	0	0	0	0	0	0	0	0	0	0	0	0	0	3	0	0	0	0	0	1	0	10
Myrmicinae parts	1	2	0	0	0	0	0	3	0	0	0	0	0	0	0	1	0	0	0	0	0	0	0	0	0	0	0	0	0	0	0	0	0	0	7
Nesomyrmex sp. ?	0	0	0	0	0	0	0	0	0	0	0	0	0	0	0	0	0	0	0	0	0	0	0	0	0	0	0	0	0	0	0	2	0	0	2
Only gaster	0	0	0	0	0	0	0	0	0	0	0	0	0	0	0	1	0	0	0	0	0	0	0	0	0	0	0	0	0	0	0	0	0	0	1
Only head	0	0	0	0	0	0	0	0	0	0	0	0	0	0	0	0	1	0	0	0	0	0	0	0	0	0	0	0	0	0	0	0	0	0	1
Tetramorium sp.?	0	2	0	0	0	0	0	0	0	0	0	0	0	0	0	0	2	0	0	0	2	0	0	0	0	0	0	0	0	0	0	0	0	0	6
Total abundance	1345	1504	4794	1708	5433	1652	9310	2511	1712	511	583	1557	1159	1620	2042	1961	1570	8762	2174	936	736	1931	905	134	1144	1207	9703	1648	1071	937	1318	1742	3243	933
Species richness	28	30	12	25	22	30	28	21	26	20	22	20	25	26	22	28	24	31	22	23	27	23	21	16	17	22	24	28	18	17	23	15	29	28
A
Sites	Column label
Bontebok National Park	1
Cape Peninsula, Table Mountain National Park	2
Coast near Steenboksfonteein	3
Driehoek	4
Farm Aan Het Berg	5
Farm Kapklip	6
Farm Sawadee	7
Hawequas Scout Farm	8
Helderberg Nature Reserve	9
Hiking trail between Sneeukop Hut and Wupperthal Site 1	10
Hiking trail between Sneeukop Hut and Wupperthal Site 2	11
Hiking trail between Sneeukop Hut and Wupperthal Site 3	12
Jeep track between Welbedacht and Sneeukop Hut Site 1	13
Jeep track between Welbedacht and Sneeukop Hut Site 2	14
Jeep track between Welbedacht and Sneeukop Hut Site 3	15
Mont Rochelle Nature Reserve	16
Moravian Mission land	17
Niewoudt's Pass	18
Riviersonderend municipal land	19
Rondevlei, Garden Route National Park Site 1	20
Rondevlei, Garden Route National Park Site 2	21
Sneeukop Hut	22
Sneeukop Site 1	23
Sneeukop Site 2	24
Sneeukop Site 3	25
Tygerberg Nature Reserve	26
Uitkyk Pass	27
Werner Frehse Nature Reserve	28
Wolfgat Nature Reserve	29
Farm Argentina	30
Grootkop Nature Reserve	31
Hiking trail between Sneeukop Hut and Wupperthal Site 4	32
Tierberg Research Station	33
Worcester Veld Reserve	34
